# Supplementary material for: Bowel Transit Time May Be Accelerated in Colonic Diverticulosis Independent of Mucosal Serotonin Signaling
Source: J Clin Med. 2025 Dec 5;14(24):8626. doi: 10.3390/jcm14248626 (PMC12733458; doi:10.3390/jcm14248626)
Supplement: Supplementary file 1 [file jcm-14-08626-s001.zip]

Archive with 1 entries (1 files):
- jcm-3985289-supplementary.pdf
